# Supplementary material for: Dipterocarpol in Oleoresin of Dipterocarpus alatus Attributed to Cytotoxicity and Apoptosis-Inducing Effect
Source: Molecules. 2022 May 17;27(10):3187. doi: 10.3390/molecules27103187 (PMC9145408; doi:10.3390/molecules27103187)
Supplement: Supplementary file 1 [file molecules-27-03187-s001.zip]

Archive with 1 entries (1 files):
- molecules-1722317-supplementary.pdf
